# Supplementary material for: Psychological intimate partner violence against women in the European Union: a cross-national invariance study
Source: BMC Public Health. 2019 Dec 27;19:1739. doi: 10.1186/s12889-019-7998-0 (PMC6935167; doi:10.1186/s12889-019-7998-0)
Supplement: Supplementary file 1 — Additional file 1. Psychological IPVAW comparisons between countries. [file 12889_2019_7998_MOESM1_ESM.xlsx]

## Sheet: Legend
	Supplementary Material
	Country	Code		Cohen d size effect interpretation
	Austria	AT		Small size effect	d > .20
	Belgium	BE		Moderate size effect	d > .50
	Bulgaria	BG		Large size effect	d > .80
	Croatia	HR		Cohen d
	Cyprus	CY
	Czech Republic	CZ		Based on Cohen d, three statistics could be computed:
	Denmark	DK		Cohen U3	Express the percentage of the women of one country that score higher than the mean of the other country.
	Estonia	EE		Overlapping coefficient	Inform about the percentage of overlapping of the factor scores between two countries.
	Finland	FI		Probability of superiority	Express the probability that a women selected at random from one country will have a higher factor score than a women selected at random in other country.
	France	FR
	Germany	DE
	Greece	EL
	Hungary	HU
	Ireland	IE
	Italy	IT
	Latvia	LV
	Lithuania	LT
	Luxembourg	LU
	Malta	MT
	Netherlands	NL
	Poland	PO
	Portugal	PT
	Romania	RO
	Slovakia	SK
	Slovenia	Sl
	Spain	ES
	Sweden	SE
	United Kingdom	UK

## Sheet: Psychological IPVAW
	Cohen d
		AT	BE	BG	HR	CY	CZ	DK	EE	FI	FR	DE	EL	HU	IE	IT	LV	LT	LU	MT	NL	PL	PT	RO	SK	SI	ES	SE	UK
	AT	0	-0.04	-0.06	0.44	-0.22	-0.09	-0.32	-0.38	-0.43	-0.08	-0.36	0.34	0.08	0.45	0.14	-0.58	-0.52	-0.03	0.19	-0.07	0.18	-0.07	0.26	0.02	0.41	0.36	-0.41	-0.13
	BE	0.04	0	-0.01	0.45	-0.15	-0.04	-0.25	-0.3	-0.34	-0.03	-0.28	0.36	0.11	0.46	0.17	-0.47	-0.42	0.01	0.22	-0.02	0.21	-0.02	0.29	0.05	0.43	0.38	-0.32	-0.07
	BG	0.06	0.01	0	0.46	-0.14	-0.03	-0.23	-0.28	-0.33	-0.02	-0.27	0.37	0.12	0.47	0.18	-0.46	-0.41	0.02	0.23	-0.01	0.22	0	0.3	0.07	0.44	0.39	-0.3	-0.06
	HR	-0.44	-0.45	-0.46	0	-0.59	-0.49	-0.65	-0.7	-0.73	-0.49	-0.68	-0.18	-0.33	-0.06	-0.32	-0.82	-0.79	-0.45	-0.29	-0.47	-0.29	-0.49	-0.21	-0.4	-0.1	-0.15	-0.71	-0.51
	CY	0.22	0.15	0.14	0.59	0	0.11	-0.12	-0.18	-0.23	0.12	-0.16	0.56	0.25	0.64	0.34	-0.38	-0.33	0.17	0.41	0.14	0.38	0.15	0.46	0.2	0.61	0.57	-0.2	0.06
	CZ	0.09	0.04	0.03	0.49	-0.11	0	-0.21	-0.26	-0.31	0.01	-0.24	0.41	0.15	0.5	0.21	-0.43	-0.39	0.05	0.27	0.02	0.25	0.03	0.33	0.09	0.47	0.42	-0.28	-0.04
	DK	0.32	0.25	0.23	0.65	0.12	0.21	0	-0.04	-0.09	0.22	-0.03	0.64	0.33	0.71	0.43	-0.23	-0.18	0.26	0.49	0.24	0.47	0.26	0.53	0.29	0.68	0.64	-0.06	0.16
	EE	0.38	0.3	0.28	0.7	0.18	0.26	0.04	0	-0.06	0.28	0.02	0.71	0.38	0.77	0.49	-0.21	-0.16	0.32	0.56	0.29	0.53	0.32	0.59	0.34	0.75	0.71	-0.02	0.21
	FI	0.43	0.34	0.33	0.73	0.23	0.31	0.09	0.06	0	0.33	0.07	0.76	0.42	0.81	0.54	-0.15	-0.1	0.37	0.61	0.34	0.58	0.38	0.63	0.39	0.79	0.76	0.04	0.26
	FR	0.08	0.03	0.02	0.49	-0.12	-0.01	-0.22	-0.28	-0.33	0	-0.26	0.41	0.15	0.51	0.21	-0.46	-0.41	0.05	0.27	0.02	0.25	0.02	0.33	0.09	0.47	0.43	-0.3	-0.04
	DE	0.36	0.28	0.27	0.68	0.16	0.24	0.03	-0.02	-0.07	0.26	0	0.69	0.36	0.75	0.47	-0.22	-0.17	0.3	0.54	0.27	0.51	0.3	0.57	0.33	0.73	0.69	-0.03	0.19
	EL	-0.34	-0.36	-0.37	0.18	-0.56	-0.41	-0.64	-0.71	-0.76	-0.41	-0.69	0	-0.21	0.14	-0.19	-0.9	-0.84	-0.36	-0.15	-0.39	-0.14	-0.42	-0.05	-0.29	0.09	0.03	-0.74	-0.44
	HU	-0.08	-0.11	-0.12	0.33	-0.25	-0.15	-0.33	-0.38	-0.42	-0.15	-0.36	0.21	0	0.32	0.04	-0.53	-0.49	-0.1	0.08	-0.13	0.08	-0.14	0.15	-0.06	0.28	0.23	-0.4	-0.18
	IE	-0.45	-0.46	-0.47	0.06	-0.64	-0.5	-0.71	-0.77	-0.81	-0.51	-0.75	-0.14	-0.32	0	-0.31	-0.93	-0.88	-0.46	-0.27	-0.49	-0.26	-0.52	-0.17	-0.4	-0.05	-0.11	-0.8	-0.53
	IT	-0.14	-0.17	-0.18	0.32	-0.34	-0.21	-0.43	-0.49	-0.54	-0.21	-0.47	0.19	-0.04	0.31	0	-0.67	-0.62	-0.16	0.05	-0.19	0.04	-0.21	0.13	-0.11	0.27	0.21	-0.52	-0.24
	LV	0.58	0.47	0.46	0.82	0.38	0.43	0.23	0.21	0.15	0.46	0.22	0.9	0.53	0.93	0.67	0	0.05	0.5	0.75	0.47	0.7	0.53	0.75	0.51	0.91	0.88	0.2	0.38
	LT	0.52	0.42	0.41	0.79	0.33	0.39	0.18	0.16	0.1	0.41	0.17	0.84	0.49	0.88	0.62	-0.05	0	0.45	0.69	0.42	0.65	0.47	0.71	0.46	0.86	0.83	0.14	0.34
	LU	0.03	-0.01	-0.02	0.45	-0.17	-0.05	-0.26	-0.32	-0.37	-0.05	-0.3	0.36	0.1	0.46	0.16	-0.5	-0.45	0	0.21	-0.03	0.2	-0.03	0.28	0.04	0.42	0.37	-0.34	-0.09
	MT	-0.19	-0.22	-0.23	0.29	-0.41	-0.27	-0.49	-0.56	-0.61	-0.27	-0.54	0.15	-0.08	0.27	-0.05	-0.75	-0.69	-0.21	0	-0.25	0	-0.26	0.09	-0.16	0.23	0.17	-0.59	-0.3
	NL	0.07	0.02	0.01	0.47	-0.14	-0.02	-0.24	-0.29	-0.34	-0.02	-0.27	0.39	0.13	0.49	0.19	-0.47	-0.42	0.03	0.25	0	0.23	0	0.31	0.07	0.45	0.41	-0.31	-0.06
	PL	-0.18	-0.21	-0.22	0.29	-0.38	-0.25	-0.47	-0.53	-0.58	-0.25	-0.51	0.14	-0.08	0.26	-0.04	-0.7	-0.65	-0.2	0	-0.23	0	-0.25	0.09	-0.15	0.22	0.17	-0.55	-0.28
	PT	0.07	0.02	0	0.49	-0.15	-0.03	-0.26	-0.32	-0.38	-0.02	-0.3	0.42	0.14	0.52	0.21	-0.53	-0.47	0.03	0.26	0	0.25	0	0.33	0.08	0.48	0.43	-0.35	-0.07
	RO	-0.26	-0.29	-0.3	0.21	-0.46	-0.33	-0.53	-0.59	-0.63	-0.33	-0.57	0.05	-0.15	0.17	-0.13	-0.75	-0.71	-0.28	-0.09	-0.31	-0.09	-0.33	0	-0.23	0.13	0.07	-0.61	-0.35
	SK	-0.02	-0.05	-0.07	0.4	-0.2	-0.09	-0.29	-0.34	-0.39	-0.09	-0.33	0.29	0.06	0.4	0.11	-0.51	-0.46	-0.04	0.16	-0.07	0.15	-0.08	0.23	0	0.36	0.31	-0.36	-0.13
	SI	-0.41	-0.43	-0.44	0.1	-0.61	-0.47	-0.68	-0.75	-0.79	-0.47	-0.73	-0.09	-0.28	0.05	-0.27	-0.91	-0.86	-0.42	-0.23	-0.45	-0.22	-0.48	-0.13	-0.36	0	-0.06	-0.77	-0.49
	ES	-0.36	-0.38	-0.39	0.15	-0.57	-0.42	-0.64	-0.71	-0.76	-0.43	-0.69	-0.03	-0.23	0.11	-0.21	-0.88	-0.83	-0.37	-0.17	-0.41	-0.17	-0.43	-0.07	-0.31	0.06	0	-0.74	-0.45
	SE	0.41	0.32	0.3	0.71	0.2	0.28	0.06	0.02	-0.04	0.3	0.03	0.74	0.4	0.8	0.52	-0.2	-0.14	0.34	0.59	0.31	0.55	0.35	0.61	0.36	0.77	0.74	0	0.23
	UK	0.13	0.07	0.06	0.51	-0.06	0.04	-0.16	-0.21	-0.26	0.04	-0.19	0.44	0.18	0.53	0.24	-0.38	-0.34	0.09	0.3	0.06	0.28	0.07	0.35	0.13	0.49	0.45	-0.23	0
	Cohen U3
		AT	BE	BG	HR	CY	CZ	DK	EE	FI	FR	DE	EL	HU	IE	IT	LV	LT	LU	MT	NL	PL	PT	RO	SK	SI	ES	SE	UK
	AT	50	48.4047	47.6078	67.0031	41.2936	46.4144	37.4484	35.1973	33.3598	46.8119	35.9424	63.3072	53.1881	67.3645	55.567	28.0957	30.1532	48.8034	57.5345	47.2097	57.1424	47.2097	60.2568	50.7978	65.9097	64.0576	34.0903	44.8283
	BE	51.5953	50	49.6011	67.3645	44.0382	48.4047	40.1294	38.2089	36.6928	48.8034	38.9739	64.0576	54.3795	67.7242	56.7495	31.9178	33.7243	50.3989	58.7064	49.2022	58.3166	49.2022	61.4092	51.9939	66.6402	64.8027	37.4484	47.2097
	BG	52.3922	50.3989	50	67.7242	44.433	48.8034	40.9046	38.9739	37.07	49.2022	39.358	64.4309	54.7758	68.0822	57.1424	32.2758	34.0903	50.7978	59.0954	49.6011	58.7064	50	61.7911	52.7903	67.0031	65.1732	38.2089	47.6078
	HR	32.9969	32.6355	32.2758	50	27.7595	31.2067	25.7846	24.1964	23.2695	31.2067	24.8252	42.8576	37.07	47.6078	37.4484	20.6108	21.4764	32.6355	38.5908	31.9178	38.5908	31.2067	41.6834	34.4578	46.0172	44.0382	23.8852	30.5026
	CY	58.7064	55.9618	55.567	72.2405	50	54.3795	45.2242	42.8576	40.9046	54.7758	43.6441	71.226	59.8706	73.8914	63.3072	35.1973	37.07	56.7495	65.9097	55.567	64.8027	55.9618	67.7242	57.926	72.9069	71.5661	42.074	52.3922
	CZ	53.5856	51.5953	51.1966	68.7933	45.6205	50	41.6834	39.7432	37.828	50.3989	40.5165	65.9097	55.9618	69.1462	58.3166	33.3598	34.8268	51.9939	60.642	50.7978	59.8706	51.1966	62.93	53.5856	68.0822	66.2757	38.9739	48.4047
	DK	62.5516	59.8706	59.0954	74.2154	54.7758	58.3166	50	48.4047	46.4144	58.7064	48.8034	73.8914	62.93	76.1148	66.6402	40.9046	42.8576	60.2568	68.7933	59.4835	68.0822	60.2568	70.1944	61.4092	75.1748	73.8914	47.6078	56.3559
	EE	64.8027	61.7911	61.0261	75.8036	57.1424	60.2568	51.5953	50	47.6078	61.0261	50.7978	76.1148	64.8027	77.935	68.7933	41.6834	43.6441	62.5516	71.226	61.4092	70.1944	62.5516	72.2405	63.3072	77.3373	76.1148	49.2022	58.3166
	FI	66.6402	63.3072	62.93	76.7305	59.0954	62.172	53.5856	52.3922	50	62.93	52.7903	77.6373	66.2757	79.103	70.5401	44.0382	46.0172	64.4309	72.9069	63.3072	71.9043	64.8027	73.5653	65.1732	78.5236	77.6373	51.5953	60.2568
	FR	53.1881	51.1966	50.7978	68.7933	45.2242	49.6011	41.2936	38.9739	37.07	50	39.7432	65.9097	55.9618	69.4974	58.3166	32.2758	34.0903	51.9939	60.642	50.7978	59.8706	50.7978	62.93	53.5856	68.0822	66.6402	38.2089	48.4047
	DE	64.0576	61.0261	60.642	75.1748	56.3559	59.4835	51.1966	49.2022	47.2097	60.2568	50	75.4903	64.0576	77.3373	68.0822	41.2936	43.2505	61.7911	70.5401	60.642	69.4974	61.7911	71.5661	62.93	76.7305	75.4903	48.8034	57.5345
	EL	36.6928	35.9424	35.5691	57.1424	28.774	34.0903	26.1086	23.8852	22.3627	34.0903	24.5097	50	41.6834	55.567	42.4655	18.406	20.0454	35.9424	44.0382	34.8268	44.433	33.7243	48.0061	38.5908	53.5856	51.1966	22.965	32.9969
	HU	46.8119	45.6205	45.2242	62.93	40.1294	44.0382	37.07	35.1973	33.7243	44.0382	35.9424	58.3166	50	62.5516	51.5953	29.8056	31.2067	46.0172	53.1881	44.8283	53.1881	44.433	55.9618	47.6078	61.0261	59.0954	34.4578	42.8576
	IE	32.6355	32.2758	31.9178	52.3922	26.1086	30.8538	23.8852	22.065	20.897	30.5026	22.6627	44.433	37.4484	50	37.828	17.6186	18.943	32.2758	39.358	31.2067	39.7432	30.1532	43.2505	34.4578	48.0061	45.6205	21.1855	29.8056
	IT	44.433	43.2505	42.8576	62.5516	36.6928	41.6834	33.3598	31.2067	29.4599	41.6834	31.9178	57.5345	48.4047	62.172	50	25.1429	26.7629	43.6441	51.9939	42.4655	51.5953	41.6834	55.1717	45.6205	60.642	58.3166	30.1532	40.5165
	LV	71.9043	68.0822	67.7242	79.3892	64.8027	66.6402	59.0954	58.3166	55.9618	67.7242	58.7064	81.594	70.1944	82.3814	74.8571	50	51.9939	69.1462	77.3373	68.0822	75.8036	70.1944	77.3373	69.4974	81.8589	81.057	57.926	64.8027
	LT	69.8468	66.2757	65.9097	78.5236	62.93	65.1732	57.1424	56.3559	53.9828	65.9097	56.7495	79.9546	68.7933	81.057	73.2371	48.0061	50	67.3645	75.4903	66.2757	74.2154	68.0822	76.1148	67.7242	80.5105	79.6731	55.567	63.3072
	LU	51.1966	49.6011	49.2022	67.3645	43.2505	48.0061	39.7432	37.4484	35.5691	48.0061	38.2089	64.0576	53.9828	67.7242	56.3559	30.8538	32.6355	50	58.3166	48.8034	57.926	48.8034	61.0261	51.5953	66.2757	64.4309	36.6928	46.4144
	MT	42.4655	41.2936	40.9046	61.4092	34.0903	39.358	31.2067	28.774	27.0931	39.358	29.4599	55.9618	46.8119	60.642	48.0061	22.6627	24.5097	41.6834	50	40.1294	50	39.7432	53.5856	43.6441	59.0954	56.7495	27.7595	38.2089
	NL	52.7903	50.7978	50.3989	68.0822	44.433	49.2022	40.5165	38.5908	36.6928	49.2022	39.358	65.1732	55.1717	68.7933	57.5345	31.9178	33.7243	51.1966	59.8706	50	59.0954	50	62.172	52.7903	67.3645	65.9097	37.828	47.6078
	PL	42.8576	41.6834	41.2936	61.4092	35.1973	40.1294	31.9178	29.8056	28.0957	40.1294	30.5026	55.567	46.8119	60.2568	48.4047	24.1964	25.7846	42.074	50	40.9046	50	40.1294	53.5856	44.0382	58.7064	56.7495	29.116	38.9739
	PT	52.7903	50.7978	50	68.7933	44.0382	48.8034	39.7432	37.4484	35.1973	49.2022	38.2089	66.2757	55.567	69.8468	58.3166	29.8056	31.9178	51.1966	60.2568	50	59.8706	50	62.93	53.1881	68.4386	66.6402	36.3169	47.2097
	RO	39.7432	38.5908	38.2089	58.3166	32.2758	37.07	29.8056	27.7595	26.4347	37.07	28.4339	51.9939	44.0382	56.7495	44.8283	22.6627	23.8852	38.9739	46.4144	37.828	46.4144	37.07	50	40.9046	55.1717	52.7903	27.0931	36.3169
	SK	49.2022	48.0061	47.2097	65.5422	42.074	46.4144	38.5908	36.6928	34.8268	46.4144	37.07	61.4092	52.3922	65.5422	54.3795	30.5026	32.2758	48.4047	56.3559	47.2097	55.9618	46.8119	59.0954	50	64.0576	62.172	35.9424	44.8283
	SI	34.0903	33.3598	32.9969	53.9828	27.0931	31.9178	24.8252	22.6627	21.4764	31.9178	23.2695	46.4144	38.9739	51.9939	39.358	18.1411	19.4895	33.7243	40.9046	32.6355	41.2936	31.5614	44.8283	35.9424	50	47.6078	22.065	31.2067
	ES	35.9424	35.1973	34.8268	55.9618	28.4339	33.7243	26.1086	23.8852	22.3627	33.3598	24.5097	48.8034	40.9046	54.3795	41.6834	18.943	20.3269	35.5691	43.2505	34.0903	43.2505	33.3598	47.2097	37.828	52.3922	50	22.965	32.6355
	SE	65.9097	62.5516	61.7911	76.1148	57.926	61.0261	52.3922	50.7978	48.4047	61.7911	51.1966	77.035	65.5422	78.8145	69.8468	42.074	44.433	63.3072	72.2405	62.172	70.884	63.6831	72.9069	64.0576	77.935	77.035	50	59.0954
	UK	55.1717	52.7903	52.3922	69.4974	47.6078	51.5953	43.6441	41.6834	39.7432	51.5953	42.4655	67.0031	57.1424	70.1944	59.4835	35.1973	36.6928	53.5856	61.7911	52.3922	61.0261	52.7903	63.6831	55.1717	68.7933	67.3645	40.9046	50
	Overlapping
		AT	BE	BG	HR	CY	CZ	DK	EE	FI	FR	DE	EL	HU	IE	IT	LV	LT	LU	MT	NL	PL	PT	RO	SK	SI	ES	SE	UK
	AT	100	98.4043	97.6067	82.5871	91.2409	96.4107	87.2881	84.9309	82.9767	96.8093	85.7153	86.501	96.8093	82.1979	94.4194	77.1816	79.4864	98.8032	92.4315	97.208	92.8287	97.208	89.6566	99.2021	83.7572	85.7153	83.7572	94.8174
	BE	98.4043	100	99.6011	82.1979	94.0215	98.4043	90.0524	88.0765	86.501	98.8032	88.866	85.7153	95.6138	81.8092	93.2261	81.4209	83.3668	99.6011	91.2409	99.2021	91.6376	99.2021	88.4711	98.0055	82.9767	84.9309	87.2881	97.208
	BG	97.6067	99.6011	100	81.8092	94.4194	98.8032	90.8445	88.866	86.8944	99.2021	89.2612	85.3229	95.2156	81.4209	92.8287	81.8092	83.7572	99.2021	90.8445	99.6011	91.2409	100	88.0765	97.208	82.5871	84.5393	88.0765	97.6067
	HR	82.5871	82.1979	81.8092	100	76.7994	80.6456	74.5181	72.6339	71.5111	80.6456	73.3857	92.8287	86.8944	97.6067	87.2881	68.1806	69.2843	82.1979	88.4711	81.4209	88.4711	80.6456	91.6376	84.1481	96.0122	94.0215	72.259	79.8723
	CY	91.2409	94.0215	94.4194	76.7994	100	95.6138	95.2156	92.8287	90.8445	95.2156	93.6237	77.9478	90.0524	74.8968	86.501	84.9309	86.8944	93.2261	83.7572	94.4194	84.9309	94.0215	81.8092	92.0344	76.0366	77.5644	92.0344	97.6067
	CZ	96.4107	98.4043	98.8032	80.6456	95.6138	100	91.6376	89.6566	87.6821	99.6011	90.4483	83.7572	94.0215	80.2587	91.6376	82.9767	84.5393	98.0055	89.2612	99.2021	90.0524	98.8032	86.8944	96.4107	81.4209	83.3668	88.866	98.4043
	DK	87.2881	90.0524	90.8445	74.5181	95.2156	91.6376	100	98.4043	96.4107	91.2409	98.8032	74.8968	86.8944	72.259	82.9767	90.8445	92.8287	89.6566	80.6456	90.4483	81.4209	89.6566	79.1009	88.4711	73.3857	74.8968	97.6067	93.6237
	EE	84.9309	88.0765	88.866	72.6339	92.8287	89.6566	98.4043	100	97.6067	88.866	99.2021	72.259	84.9309	70.0237	80.6456	91.6376	93.6237	87.2881	77.9478	88.4711	79.1009	87.2881	76.7994	86.501	70.766	72.259	99.2021	91.6376
	FI	82.9767	86.501	86.8944	71.5111	90.8445	87.6821	96.4107	97.6067	100	86.8944	97.208	70.3945	83.3668	68.5478	78.716	94.0215	96.0122	85.3229	76.0366	86.501	77.1816	84.9309	75.2762	84.5393	69.2843	70.3945	98.4043	89.6566
	FR	96.8093	98.8032	99.2021	80.6456	95.2156	99.6011	91.2409	88.866	86.8944	100	89.6566	83.7572	94.0215	79.8723	91.6376	81.8092	83.7572	98.0055	89.2612	99.2021	90.0524	99.2021	86.8944	96.4107	81.4209	82.9767	88.0765	98.4043
	DE	85.7153	88.866	89.2612	73.3857	93.6237	90.4483	98.8032	99.2021	97.208	89.6566	100	73.0094	85.7153	70.766	81.4209	91.2409	93.2261	88.0765	78.716	89.2612	79.8723	88.0765	77.5644	86.8944	71.5111	73.0094	98.8032	92.4315
	EL	86.501	85.7153	85.3229	92.8287	77.9478	83.7572	74.8968	72.259	70.3945	83.7572	73.0094	100	91.6376	94.4194	92.4315	65.271	67.4485	85.7153	94.0215	84.5393	94.4194	83.3668	98.0055	88.4711	96.4107	98.8032	71.1382	82.5871
	HU	96.8093	95.6138	95.2156	86.8944	90.0524	94.0215	86.8944	84.9309	83.3668	94.0215	85.7153	91.6376	100	87.2881	98.4043	79.1009	80.6456	96.0122	96.8093	94.8174	96.8093	94.4194	94.0215	97.6067	88.866	90.8445	84.1481	92.8287
	IE	82.1979	81.8092	81.4209	97.6067	74.8968	80.2587	72.259	70.0237	68.5478	79.8723	70.766	94.4194	87.2881	100	87.6821	64.1931	65.9937	81.8092	89.2612	80.6456	89.6566	79.4864	93.2261	84.1481	98.0055	95.6138	68.9157	79.1009
	IT	94.4194	93.2261	92.8287	87.2881	86.501	91.6376	82.9767	80.6456	78.716	91.6376	81.4209	92.4315	98.4043	87.6821	100	73.7625	75.6561	93.6237	98.0055	92.4315	98.4043	91.6376	94.8174	95.6138	89.2612	91.6376	79.4864	90.4483
	LV	77.1816	81.4209	81.8092	68.1806	84.9309	82.9767	90.8445	91.6376	94.0215	81.8092	91.2409	65.271	79.1009	64.1931	73.7625	100	98.0055	80.2587	70.766	81.4209	72.6339	79.1009	70.766	79.8723	64.9109	65.9937	92.0344	84.9309
	LT	79.4864	83.3668	83.7572	69.2843	86.8944	84.5393	92.8287	93.6237	96.0122	83.7572	93.2261	67.4485	80.6456	65.9937	75.6561	98.0055	100	82.1979	73.0094	83.3668	74.5181	81.4209	72.259	81.8092	66.7196	67.8142	94.4194	86.501
	LU	98.8032	99.6011	99.2021	82.1979	93.2261	98.0055	89.6566	87.2881	85.3229	98.0055	88.0765	85.7153	96.0122	81.8092	93.6237	80.2587	82.1979	100	91.6376	98.8032	92.0344	98.8032	88.866	98.4043	83.3668	85.3229	86.501	96.4107
	MT	92.4315	91.2409	90.8445	88.4711	83.7572	89.2612	80.6456	77.9478	76.0366	89.2612	78.716	94.0215	96.8093	89.2612	98.0055	70.766	73.0094	91.6376	100	90.0524	100	89.6566	96.4107	93.6237	90.8445	93.2261	76.7994	88.0765
	NL	97.208	99.2021	99.6011	81.4209	94.4194	99.2021	90.4483	88.4711	86.501	99.2021	89.2612	84.5393	94.8174	80.6456	92.4315	81.4209	83.3668	98.8032	90.0524	100	90.8445	100	87.6821	97.208	82.1979	83.7572	87.6821	97.6067
	PL	92.8287	91.6376	91.2409	88.4711	84.9309	90.0524	81.4209	79.1009	77.1816	90.0524	79.8723	94.4194	96.8093	89.6566	98.4043	72.6339	74.5181	92.0344	100	90.8445	100	90.0524	96.4107	94.0215	91.2409	93.2261	78.3316	88.866
	PT	97.208	99.2021	100	80.6456	94.0215	98.8032	89.6566	87.2881	84.9309	99.2021	88.0765	83.3668	94.4194	79.4864	91.6376	79.1009	81.4209	98.8032	89.6566	100	90.0524	100	86.8944	96.8093	81.033	82.9767	86.108	97.208
	RO	89.6566	88.4711	88.0765	91.6376	81.8092	86.8944	79.1009	76.7994	75.2762	86.8944	77.5644	98.0055	94.0215	93.2261	94.8174	70.766	72.259	88.866	96.4107	87.6821	96.4107	86.8944	100	90.8445	94.8174	97.208	76.0366	86.108
	SK	99.2021	98.0055	97.208	84.1481	92.0344	96.4107	88.4711	86.501	84.5393	96.4107	86.8944	88.4711	97.6067	84.1481	95.6138	79.8723	81.8092	98.4043	93.6237	97.208	94.0215	96.8093	90.8445	100	85.7153	87.6821	85.7153	94.8174
	SI	83.7572	82.9767	82.5871	96.0122	76.0366	81.4209	73.3857	70.766	69.2843	81.4209	71.5111	96.4107	88.866	98.0055	89.2612	64.9109	66.7196	83.3668	90.8445	82.1979	91.2409	81.033	94.8174	85.7153	100	97.6067	70.0237	80.6456
	ES	85.7153	84.9309	84.5393	94.0215	77.5644	83.3668	74.8968	72.259	70.3945	82.9767	73.0094	98.8032	90.8445	95.6138	91.6376	65.9937	67.8142	85.3229	93.2261	83.7572	93.2261	82.9767	97.208	87.6821	97.6067	100	71.1382	82.1979
	SE	83.7572	87.2881	88.0765	72.259	92.0344	88.866	97.6067	99.2021	98.4043	88.0765	98.8032	71.1382	84.1481	68.9157	79.4864	92.0344	94.4194	86.501	76.7994	87.6821	78.3316	86.108	76.0366	85.7153	70.0237	71.1382	100	90.8445
	UK	94.8174	97.208	97.6067	79.8723	97.6067	98.4043	93.6237	91.6376	89.6566	98.4043	92.4315	82.5871	92.8287	79.1009	90.4483	84.9309	86.501	96.4107	88.0765	97.6067	88.866	97.208	86.108	94.8174	80.6456	82.1979	90.8445	100
	Prob. Superiority
		AT	BE	BG	HR	CY	CZ	DK	EE	FI	FR	DE	EL	HU	IE	IT	LV	LT	LU	MT	NL	PL	PT	RO	SK	SI	ES	SE	UK
	AT	0.5	0.488718	0.483079	0.622148	0.438189	0.474629	0.410494	0.39408	0.380543	0.477444	0.399532	0.594996	0.522556	0.624833	0.539429	0.340858	0.35655	0.491538	0.553437	0.480261	0.55064	0.480261	0.572934	0.505642	0.614059	0.600468	0.385941	0.463379
	BE	0.511282	0.5	0.497179	0.624833	0.457765	0.488718	0.429842	0.416002	0.405004	0.491538	0.421526	0.600468	0.530999	0.627511	0.547841	0.369816	0.383239	0.502821	0.561811	0.494358	0.559023	0.494358	0.581238	0.514102	0.619457	0.60592	0.410494	0.480261
	BG	0.516921	0.502821	0.5	0.627511	0.460571	0.491538	0.435403	0.421526	0.407747	0.494358	0.424295	0.603196	0.533811	0.630184	0.55064	0.372489	0.385941	0.505642	0.564597	0.497179	0.561811	0.5	0.583998	0.519739	0.622148	0.608638	0.416002	0.483079
	HR	0.377852	0.375167	0.372489	0.5	0.338269	0.36449	0.322895	0.310309	0.302862	0.36449	0.315318	0.44936	0.407747	0.483079	0.410494	0.281015	0.288212	0.375167	0.418762	0.369816	0.418762	0.36449	0.440977	0.388649	0.471814	0.457765	0.307818	0.35919
	CY	0.561811	0.542235	0.539429	0.661731	0.5	0.530999	0.466189	0.44936	0.435403	0.533811	0.454961	0.65394	0.570158	0.674563	0.594996	0.39408	0.407747	0.547841	0.614059	0.539429	0.60592	0.542235	0.627511	0.556231	0.666888	0.656545	0.443769	0.516921
	CZ	0.525371	0.511282	0.508462	0.63551	0.469001	0.5	0.440977	0.427066	0.413246	0.502821	0.432621	0.614059	0.542235	0.638163	0.559023	0.380543	0.391362	0.514102	0.575705	0.505642	0.570158	0.508462	0.592253	0.525371	0.630184	0.616761	0.421526	0.488718
	DK	0.589506	0.570158	0.564597	0.677105	0.533811	0.559023	0.5	0.488718	0.474629	0.561811	0.491538	0.674563	0.592253	0.692182	0.619457	0.435403	0.44936	0.572934	0.63551	0.567379	0.630184	0.572934	0.646083	0.581238	0.684682	0.674563	0.483079	0.545039
	EE	0.60592	0.583998	0.578474	0.689691	0.55064	0.572934	0.511282	0.5	0.483079	0.578474	0.505642	0.692182	0.60592	0.706942	0.63551	0.440977	0.454961	0.589506	0.65394	0.581238	0.646083	0.589506	0.661731	0.594996	0.702058	0.692182	0.494358	0.559023
	FI	0.619457	0.594996	0.592253	0.697138	0.564597	0.586754	0.525371	0.516921	0.5	0.592253	0.519739	0.704505	0.616761	0.716595	0.648709	0.457765	0.471814	0.603196	0.666888	0.594996	0.659142	0.60592	0.672013	0.608638	0.711788	0.704505	0.511282	0.572934
	FR	0.522556	0.508462	0.505642	0.63551	0.466189	0.497179	0.438189	0.421526	0.407747	0.5	0.427066	0.614059	0.542235	0.64081	0.559023	0.372489	0.385941	0.514102	0.575705	0.505642	0.570158	0.505642	0.592253	0.525371	0.630184	0.619457	0.416002	0.488718
	DE	0.600468	0.578474	0.575705	0.684682	0.545039	0.567379	0.508462	0.494358	0.480261	0.572934	0.5	0.687191	0.600468	0.702058	0.630184	0.438189	0.452159	0.583998	0.648709	0.575705	0.64081	0.583998	0.656545	0.592253	0.697138	0.687191	0.491538	0.553437
	EL	0.405004	0.399532	0.396804	0.55064	0.34606	0.385941	0.325437	0.307818	0.295495	0.385941	0.312809	0.5	0.440977	0.539429	0.446563	0.262259	0.276266	0.399532	0.457765	0.391362	0.460571	0.383239	0.485898	0.418762	0.525371	0.508462	0.300397	0.377852
	HU	0.477444	0.469001	0.466189	0.592253	0.429842	0.457765	0.407747	0.39408	0.383239	0.457765	0.399532	0.559023	0.5	0.589506	0.511282	0.353917	0.36449	0.471814	0.522556	0.463379	0.522556	0.460571	0.542235	0.483079	0.578474	0.564597	0.388649	0.44936
	IE	0.375167	0.372489	0.369816	0.516921	0.325437	0.361837	0.307818	0.293058	0.283405	0.35919	0.297942	0.460571	0.410494	0.5	0.413246	0.255395	0.266887	0.372489	0.424295	0.36449	0.427066	0.35655	0.452159	0.388649	0.485898	0.469001	0.285804	0.353917
	IT	0.460571	0.452159	0.44936	0.589506	0.405004	0.440977	0.380543	0.36449	0.351291	0.440977	0.369816	0.553437	0.488718	0.586754	0.5	0.317835	0.330546	0.454961	0.514102	0.446563	0.511282	0.440977	0.536621	0.469001	0.575705	0.559023	0.35655	0.432621
	LV	0.659142	0.630184	0.627511	0.718985	0.60592	0.619457	0.564597	0.559023	0.542235	0.627511	0.561811	0.737741	0.646083	0.744605	0.682165	0.5	0.514102	0.638163	0.702058	0.630184	0.689691	0.646083	0.702058	0.64081	0.740039	0.733113	0.556231	0.60592
	LT	0.64345	0.616761	0.614059	0.711788	0.592253	0.608638	0.55064	0.545039	0.528186	0.614059	0.547841	0.723734	0.63551	0.733113	0.669454	0.485898	0.5	0.624833	0.687191	0.616761	0.677105	0.630184	0.692182	0.627511	0.728443	0.721364	0.539429	0.594996
	LU	0.508462	0.497179	0.494358	0.624833	0.452159	0.485898	0.427066	0.410494	0.396804	0.485898	0.416002	0.600468	0.528186	0.627511	0.545039	0.361837	0.375167	0.5	0.559023	0.491538	0.556231	0.491538	0.578474	0.511282	0.616761	0.603196	0.405004	0.474629
	MT	0.446563	0.438189	0.435403	0.581238	0.385941	0.424295	0.36449	0.34606	0.333112	0.424295	0.351291	0.542235	0.477444	0.575705	0.485898	0.297942	0.312809	0.440977	0.5	0.429842	0.5	0.427066	0.525371	0.454961	0.564597	0.547841	0.338269	0.416002
	NL	0.519739	0.505642	0.502821	0.630184	0.460571	0.494358	0.432621	0.418762	0.405004	0.494358	0.424295	0.608638	0.536621	0.63551	0.553437	0.369816	0.383239	0.508462	0.570158	0.5	0.564597	0.5	0.586754	0.519739	0.624833	0.614059	0.413246	0.483079
	PL	0.44936	0.440977	0.438189	0.581238	0.39408	0.429842	0.369816	0.353917	0.340858	0.429842	0.35919	0.539429	0.477444	0.572934	0.488718	0.310309	0.322895	0.443769	0.5	0.435403	0.5	0.429842	0.525371	0.457765	0.561811	0.547841	0.348672	0.421526
	PT	0.519739	0.505642	0.5	0.63551	0.457765	0.491538	0.427066	0.410494	0.39408	0.494358	0.416002	0.616761	0.539429	0.64345	0.559023	0.353917	0.369816	0.508462	0.572934	0.5	0.570158	0.5	0.592253	0.522556	0.63285	0.619457	0.402266	0.480261
	RO	0.427066	0.418762	0.416002	0.559023	0.372489	0.407747	0.353917	0.338269	0.327987	0.407747	0.343455	0.514102	0.457765	0.547841	0.463379	0.297942	0.307818	0.421526	0.474629	0.413246	0.474629	0.407747	0.5	0.435403	0.536621	0.519739	0.333112	0.402266
	SK	0.494358	0.485898	0.480261	0.611351	0.443769	0.474629	0.418762	0.405004	0.391362	0.474629	0.407747	0.581238	0.516921	0.611351	0.530999	0.35919	0.372489	0.488718	0.545039	0.480261	0.542235	0.477444	0.564597	0.5	0.600468	0.586754	0.399532	0.463379
	SI	0.385941	0.380543	0.377852	0.528186	0.333112	0.369816	0.315318	0.297942	0.288212	0.369816	0.302862	0.474629	0.421526	0.514102	0.424295	0.259961	0.271557	0.383239	0.435403	0.375167	0.438189	0.36715	0.463379	0.399532	0.5	0.483079	0.293058	0.36449
	ES	0.399532	0.39408	0.391362	0.542235	0.343455	0.383239	0.325437	0.307818	0.295495	0.380543	0.312809	0.491538	0.435403	0.530999	0.440977	0.266887	0.278636	0.396804	0.452159	0.385941	0.452159	0.380543	0.480261	0.413246	0.516921	0.5	0.300397	0.375167
	SE	0.614059	0.589506	0.583998	0.692182	0.556231	0.578474	0.516921	0.505642	0.488718	0.583998	0.508462	0.699603	0.611351	0.714196	0.64345	0.443769	0.460571	0.594996	0.661731	0.586754	0.651328	0.597734	0.666888	0.600468	0.706942	0.699603	0.5	0.564597
	UK	0.536621	0.519739	0.516921	0.64081	0.483079	0.511282	0.454961	0.440977	0.427066	0.511282	0.446563	0.622148	0.55064	0.646083	0.567379	0.39408	0.405004	0.525371	0.583998	0.516921	0.578474	0.519739	0.597734	0.536621	0.63551	0.624833	0.435403	0.5
